# Supplementary material for: Effect of Electropulsing Current Density on the Strength–Ductility Synergy of Extruded Mg-6Al-1Zn Alloy
Source: Materials (Basel). 2025 Feb 8;18(4):751. doi: 10.3390/ma18040751 (PMC11857845; doi:10.3390/ma18040751)
Supplement: Supplementary file 1 [file materials-18-00751-s001.zip]

Archive with 1 entries (1 files):
- materials-3449666-supplementary.pdf
